# Supplementary material for: A contribution to the taxonomy, cytogenetics and reproductive biology of the genus Aclerda Signoret (Homoptera, Coccinea, Aclerdidae)
Source: Comp Cytogenet. 2012 Nov 30;6(4):389–95. doi: 10.3897/CompCytogen.v6i4.4320 (PMC3834575; doi:10.3897/CompCytogen.v6i4.4320)
Supplement: XML Treatment for Aclerda pseudozoysiae [file CompCytogen.v6i4.4320-treatment1.xml]

<!DOCTYPE tp:taxon-treatment
  PUBLIC "-//TaxonX//DTD Taxonomic Treatment Publishing DTD v0 20100105//EN" "tax-treatment-NSO.dtd">
<tp:taxon-treatment xmlns:tp="http://www.plazi.org/taxpub"><tp:treatment-meta><mixed-citation publication-type="journal"><person-group><name><surname>Gavrilov-Zimin</surname><given-names>I.A.</given-names></name></person-group><article-title>A contribution to the taxonomy, cytogenetics and reproductive biology of the genus 
                    <italic>Aclerda</italic> Signoret (Homoptera, Coccinea, Aclerdidae)</article-title><source>Comp Cytogenet</source><day>30</day><month>11</month><year>2012</year><volume>6</volume><issue>4</issue><fpage>389</fpage><lpage>395</lpage><pub-id pub-id-type="doi">10.3897/CompCytogen.v6i4.4320</pub-id></mixed-citation></tp:treatment-meta><tp:nomenclature><tp:taxon-name>
                        <tp:taxon-name-part taxon-name-part-type="genus">Aclerda</tp:taxon-name-part>
                        <tp:taxon-name-part taxon-name-part-type="species">pseudozoysiae</tp:taxon-name-part>
                    <object-id xmlns:xlink="http://www.w3.org/1999/xlink" xlink:type="simple">urn:lsid:zoobank.org:act:00A57BC1-DD95-4220-A601-C1554AFEBB87</object-id>
								<object-id xmlns:xlink="http://www.w3.org/1999/xlink" xlink:type="simple">http://species-id.net/wiki/Aclerda_pseudozoysiae</object-id>
								</tp:taxon-name><tp:taxon-status xmlns:xlink="http://www.w3.org/1999/xlink" xlink:type="simple">sp. n.</tp:taxon-status><xref ref-type="fig" rid="F1">Fig. 1</xref></tp:nomenclature><tp:treatment-sec sec-type="Adult female"><title>Adult female.</title><p>Body elongate oval, up to 7 mm long, slightly curved. Antennae small, 1-segmented, with several setae. Eyes and legs absent. Spiracles in two pairs; each with large and nearly circular and heavy sclerotized peritrema, covered by numerous quinquelocular pores. Posterior end of body heavily sclerotized on both surfaces even in very young females, abruptly narrowed and acutely pointed, ridged. Anal cleft short, about the same length as anal plate. Form of anal plate shown on the enlargement of <xref ref-type="fig" rid="F1">Fig. 1</xref>. In general, the structure of anal complex is poorly visible because of heavy sclerotization of anal region of body, but it looks like anal complex in other species of the genus. Tubular ducts of 3 sizes: large tubular ducts about 18 µm long; medium<!--PageBreak--><!--PageBreak-->-sized ducts about 10 µm long; and microtubular ducts about 7–8 µm long. All 3 types of ducts form ventral submarginal band as shown in <xref ref-type="fig" rid="F1">Fig. 1</xref>. Microtubular ducts form also a group near labium. Quinquelocular pores form small groups near spiracles (with about 10–20 pores in each group). Dorsal invaginated setae (about 12–15 µm long) arranged along submarginal area of abdomen.</p><fig id="F1" position="float" orientation="portrait"><label>Figure 1.</label><caption><p><italic><tp:taxon-name>Aclerda pseudozoysiae</tp:taxon-name></italic> sp. n., holotype.</p></caption><graphic xmlns:xlink="http://www.w3.org/1999/xlink" xlink:href="CompCytogen-006-389-g001.jpg" position="float" orientation="portrait" xlink:type="simple"/></fig></tp:treatment-sec><tp:treatment-sec sec-type="Taxonomic notes"><title>Taxonomic notes.</title><p>The large and widely distributed genus <italic><tp:taxon-name>Aclerda</tp:taxon-name></italic> was comprehensively revised by <xref ref-type="bibr" rid="B6">McConnell (1953)</xref>. After this review no new <italic><tp:taxon-name>Aclerda</tp:taxon-name></italic> species have been described from Australasian or Indomalasian regions and in view of this I consider the McConnell’ s identification key as correct until now. Based on McConnell’skey, figures and descriptions, <italic><tp:taxon-name>Aclerda pseudozoysiae</tp:taxon-name></italic> sp. n. is similar to <italic><tp:taxon-name>Aclerda zoysiae</tp:taxon-name></italic> McConnell, 1953 which was described from the Philippine Islands, but differs in the presence of 3 types of tubular ducts which are all located on the ventrum only in contrast to <italic><tp:taxon-name>Aclerda zoysiae</tp:taxon-name></italic> having two types of ducts only (microtubular and macrotubular) distributed on both surfaces of the body.</p></tp:treatment-sec><tp:treatment-sec sec-type="Material"><title>Material.</title><p><bold>Holotype:</bold> female, K 884, vicinity of Jayapura, under the leaf sheath of undetermined grass (<tp:taxon-name>Poaceae</tp:taxon-name>), 1.XI. 2011, specimen in a black circle. Paratypes: 1 female on the same slide; 3 females on other slides and series of unmounted females and larvae in acet-ethanol; all with the same collecting data as holotype.</p></tp:treatment-sec><tp:treatment-sec sec-type="Etymology"><title>Etymology.</title><p>The species name “<italic>pseudozoysiae</italic>”is composed of <italic>pseudo</italic> (false) and “<italic>zoysiae</italic>”, and is intended to show its similarity to the related species, <italic><tp:taxon-name>Aclerda zoysiae</tp:taxon-name></italic>.</p><sec sec-type="Cytogenetics and reproductive biology"><title>Cytogenetics and reproductive biology</title><p>Both species are ovoviviparous; all stages of embryonic development occur inside the mother’s body. In view of the absence of any notes on ovisacs in other species of <italic><tp:taxon-name>Aclerda</tp:taxon-name></italic> in the coccidological literature, I suppose that the genus as a whole is ovoviviparous.</p><p>Both species have a spermatheca, attached medially between two lateral oviducts (<xref ref-type="fig" rid="F2">Fig. 2</xref>).</p><fig id="F2" position="float" orientation="portrait"><label>Figure 2.</label><caption><p>Schematic drawing of oviducts and spermatheca of studied <italic><tp:taxon-name>Aclerda</tp:taxon-name></italic> spp.</p></caption><graphic xmlns:xlink="http://www.w3.org/1999/xlink" xlink:href="CompCytogen-006-389-g002.jpg" position="float" orientation="portrait" xlink:type="simple"/></fig><p>Unexpectedly, the mode of reproduction is found to be absolutely different in these two species.</p><p><italic><tp:taxon-name>Aclerda pseudozoysiae</tp:taxon-name></italic> has bisexual reproduction, with the presence of male stages of the life cycle in the analyzed population. The studied male ultimonymphs contained bundles of sperms in their testicles (<xref ref-type="fig" rid="F3">Fig. 3</xref>). Specimens with meiotic divisions were not collected. Male larvae and nymphs, and about 50% of the embryos inside each of the four dissected adult females demonstrated a heterochromatinization of one haploid set of chromosomes (<xref ref-type="fig" rid="F3">Fig. 4</xref>), that is common for the majority of cytogenetically studied groups of the superfamily <tp:taxon-name>Coccoidea</tp:taxon-name> (see, for example, the review of <xref ref-type="bibr" rid="B3">Gavrilov 2007</xref>). According to the special experimental studies, elaborated on different genera of <tp:taxon-name>Coccoidea</tp:taxon-name> (see <xref ref-type="bibr" rid="B2">Brown and Nelson-Rees 1961</xref>) the presence of heterochromatinized haploid set characterizes male developmental stages only and moreover, the heterochromatinized set is usually of the paternal origin. Based on this heterochromatinization, <italic><tp:taxon-name>Aclerda pseudozoysiae</tp:taxon-name></italic> is suggested to have either a Lecanoid or a Comstockioid genetic system, <!--PageBreak-->these systems being difficult to distinguish without special analysis of male meiosis (see, for example, <xref ref-type="bibr" rid="B9">Nur 1980</xref>). The diploid karyotype of <italic><tp:taxon-name>Aclerda pseudozoysiae</tp:taxon-name></italic> includes 16 chromosomes forming gradual size series (<xref ref-type="fig" rid="F3">Fig. 5</xref>).</p><p>On the contrary, in the studied population of <italic><tp:taxon-name>Aclerda takahashii</tp:taxon-name></italic>, no male stages of the life cycle were found and adult females did not have sperms and their spermathecae and oviducts. So, the species demonstrates a parthenogenetic form of reproduction. The diploid chromosomal number of <italic><tp:taxon-name>Aclerda takahashii</tp:taxon-name></italic> was found to be 18 (<xref ref-type="fig" rid="F3">Fig. 6</xref><xref ref-type="fig" rid="F3">, 7</xref>) with chromosomes forming more or less gradual size series. Some of the cells showed a nucleolus located at the end of one of the longer chromosomes (<xref ref-type="fig" rid="F3">Fig. 7</xref>) (the localization of NORs in scale insects was discussed earlier by <xref ref-type="bibr" rid="B4">Gavrilov and Trapeznikova 2007</xref>). The heterochromatinization of one haploid set of chromosomes was not found in any of about 150 studied embryos from 4 females and, so, theoretically, all these embryos must be female embryos. However, only about 50 % of the embryos inside each studied female were diploid, and the others demonstrated haploid number (n=9) of chromosomes in each of the cells (<xref ref-type="fig" rid="F3">Fig. 8</xref>). This sudden form of parthenogenesis seems to be unknown in scale insects. Usual haplo-diploidy is inherent in different species of <tp:taxon-name>Iceryini</tp:taxon-name> scale insects (superfamily <tp:taxon-name>Orthezioidea</tp:taxon-name>), but diploid progeny are characteristically produced by fertilized <tp:taxon-name>Iceryini</tp:taxon-name> females only (Hughes-Schrader 1948). In the superfamily <tp:taxon-name>Coccoidea</tp:taxon-name>, parthenogenesis with different ways of diploidy restoration is known in different families, but in all studied cases of deuterotoky and arrhenotoky, haploid embryos are not produced, diploidy is restored in all embryos and the heterochromatinization of one haploid set of chromosomes marks male embryos (<xref ref-type="bibr" rid="B8">Nur 1971</xref>, <xref ref-type="bibr" rid="B9">1980</xref>). Probably, in <italic><tp:taxon-name>Aclerda takahashii</tp:taxon-name></italic> the parthenogenetic diploidy re<!--PageBreak-->storation takes place in a part of embryos only. The question whether haploid embryos are able to produce viable males/ females can not be answered without additional observations in the field and laboratory experiments.</p><fig id="F3" position="float" orientation="portrait"><label>Figures 3–8.</label><caption><p><bold>3–5</bold> <italic><tp:taxon-name>Aclerda pseudozoysiae</tp:taxon-name></italic> sp. n.: <bold>3</bold> bundles of sperms, <bold>4</bold> heterochromatinization of one haploid set of chromosomes (black bodies inside the cells), <bold>5</bold> karyotype <bold>6–8</bold> <italic><tp:taxon-name>Aclerda takahashii</tp:taxon-name></italic>: <bold>6</bold> diploid karyotype, <bold>7</bold> diploid karyotype with nucleolus (arrowed) <bold>8</bold> haploid karyotype. Bar = 10 µm.</p></caption><graphic xmlns:xlink="http://www.w3.org/1999/xlink" xlink:href="CompCytogen-006-389-g003.jpg" position="float" orientation="portrait" xlink:type="simple"/></fig></sec></tp:treatment-sec><ref-list><ref id="B6"><mixed-citation xmlns:xlink="http://www.w3.org/1999/xlink" xlink:type="simple"><person-group><name name-style="western"><surname>McConnell</surname><given-names>HS 1954</given-names></name></person-group> (<year>1953</year>)<article-title> A classification of the coccid family Aclerdidae (Coccoidea, Homoptera).</article-title><source>Bulletin of the Maryland Agriculture Experiment Station A</source><volume>75</volume>: <fpage>1</fpage>-<lpage>121</lpage>.</mixed-citation></ref><ref id="B3"><mixed-citation xmlns:xlink="http://www.w3.org/1999/xlink" xlink:type="simple"><person-group><name name-style="western"><surname>Gavrilov</surname><given-names>IA</given-names></name></person-group> (<year>2007</year>)<article-title> A catalogue of chromosomal numbers and genetic systems of scale insects (Homoptera: Coccinea) of the world.</article-title><source>Israel Journal of Entomology </source><volume>37</volume>: <fpage>1</fpage>-<lpage>53</lpage>.</mixed-citation></ref><ref id="B2"><mixed-citation xmlns:xlink="http://www.w3.org/1999/xlink" xlink:type="simple"><person-group><name name-style="western"><surname>Brown</surname><given-names>SW</given-names></name><name name-style="western"><surname>Nelson-Rees</surname><given-names>WA</given-names></name></person-group> (<year>1961</year>)<article-title> Radiation analysis of a lecanoid genetic system.</article-title><source>Genetics </source><volume>46</volume>: <fpage>983</fpage>-<lpage>1007</lpage>.</mixed-citation></ref><ref id="B9"><mixed-citation xmlns:xlink="http://www.w3.org/1999/xlink" xlink:type="simple"><person-group><name name-style="western"><surname>Nur</surname><given-names>U</given-names></name></person-group> (<year>1980</year>)<article-title> Evolution of unusual chromosome systems in scale insects (Coccoidea: Homoptera).</article-title> In: <person-group><name name-style="western"><surname>Blackman</surname><given-names>RL</given-names></name><name name-style="western"><surname>Hewitt</surname><given-names>GM</given-names></name><name name-style="western"><surname>Ashburner</surname><given-names>M</given-names></name></person-group> (<role>Eds</role>). <issue-title>Insect Cytogenetics.</issue-title><source>Royal Entomological Society, London</source>: <fpage>97</fpage>-<lpage>117</lpage>.</mixed-citation></ref><ref id="B4"><mixed-citation xmlns:xlink="http://www.w3.org/1999/xlink" xlink:type="simple"><person-group><name name-style="western"><surname>Gavrilov</surname><given-names>IA</given-names></name><name name-style="western"><surname>Trapeznikova</surname><given-names>IV</given-names></name></person-group> (<year>2007</year>)<article-title>Karyotypes and reproductive biology of some mealybugs (Insecta: Coccinea: Pseudococcidae).</article-title><source>Comparative Cytogenetics </source><volume>1</volume> (<issue>2</issue>): <fpage>139</fpage>-<lpage>148</lpage>.</mixed-citation></ref><ref id="B8"><mixed-citation xmlns:xlink="http://www.w3.org/1999/xlink" xlink:type="simple"><person-group><name name-style="western"><surname>Nur</surname><given-names>U</given-names></name></person-group> (<year>1971</year>)<article-title> Parthenogenesis in coccids (Homoptera).</article-title><source>American Zoologist </source><volume>11</volume>: <fpage>301</fpage>-<lpage>308</lpage>.</mixed-citation></ref></ref-list></tp:taxon-treatment>
